# Supplementary material for: Arabidopsis AL PHD-PRC1 Complexes Promote Seed Germination through H3K4me3-to-H3K27me3 Chromatin State Switch in Repression of Seed Developmental Genes
Source: PLoS Genet. 2014 Jan 23;10(1):e1004091. doi: 10.1371/journal.pgen.1004091 (PMC3900384; doi:10.1371/journal.pgen.1004091)
Supplement: Table S1 — Sequences of primers used in this study. (XLSX) [file pgen.1004091.s007.xlsx]

## Sheet: Primer sequence
Supporting Information Table S1. Sequences of primers used in this study.
Name		Sequence (5'- to 3'-end)
Cloning primers
AL1-BamHI	F	gga tcc ATGGCCGCTGAGTCTTCTA
AL1-XhoI	R	ctc gag TCA CTG TCT TCC TTT CTT AGT
AL2-BamH1	F	gga tcc ATG GCC GCC GCA GCC G
AL2-XhoI	R	ctc gag TCA CTG TCT TCC TTT CTT TG
AL5-BamHI	F	gga cct ATG GAA GGA GGA ACT GCG CA
AL5-XhoI	R	ctc gag CTA GGG TCG TGC TCT TTT GTT
AL6-BamHl	F	gga tcc ATG GAG GGA ATT ACT CAT CC
AL6-Xhol	R	ctc gag TCA AGG TCT AGC TCT CTT GTT A
AL7-BamHI	F	gga tcc ATG GAA GGA ATT CAG CAT CCT
AL7-XhoI	R	ctc gag TCA GGC TTT CAT TTT CTT GCT GG
AtRING1a-BamHI	F	gga tcc ATG TCT GTC AAG AAT AAT AGC
AtRING1a-N-XhoI	R	ctc gag TGT ACC ACG CTC ATC TGA AGA
AtRING1a-C BamHI	F	gga tcc ATG CTT GTG AAA AGA CGA TCT CT
AtRING1a-XhoI	R	ctc gag CTC AGT TTG CTT CTT CCG GT
RING-BamH1	F	gga tcc ATG TCT GGA GAC CAA TCA GAG T
RING-XhoI	R	ctc gag TTA ACG AGC CAT TTC ATC TTC GT
pAL6-HindIII	F	aag ctt AAT ATA TGT AAT GTG GCA AAA TCC TAA
pAL6-SpeI	R	act agt TTC ACA AAC GATGTC GCC GG
RT-PCR primers
At4g34270	F	GTGAAAACTGTTGGAGAGAAGCAA
At4g34270	R	TCAACTGGATACCCTTTCGCA
At4g26410	F	GAGCTGAAGTGGCTTCCATGAC
At4g26410	R	GGTCCGACATACCCATGATCC
ABI3	F	ATGTATCTCCTCGAGAACAC
ABI3	R	CCCTCGTATCAAATATTTGCC
DOG1	F	TAGGCTCGTTTATGCTTTGTGTGG
DOG1	R	CGCACTTAAGTCGCTAAGTGATGC
CRU1	F	CCGTGGATCTATCCGTCAAA
CRU1	R	CAAACACTCTGTTACCATTGTCG
CRU3	F	TGGCGTTCTCCAGGGTAAT
CRU3	R	TGACCACTTGGATCCTTCCT
CHO1	F	CTCCATGTACAGAGGCGTCA
CHO1	R	GCAGCTTCCTCTTGAGTGCTA
PER1	F	CATATTGTTGGTCCTGACAGTAAGA
PER1	R	GGCGATCTTGTTATTGTGCTT
AL1	F	GCAGCGTAAAGATTGGCTCT
AL1	R	CGTTGATCAGACTAAATAGACGTTTC
AL2	F	AATCCAGAAATGGCACTAAGAGA
AL2	R	AGTGTCTCCATGCTCGTCTTC
AL5	F	TCCAAGTCAAATTCAAAAATGAGA
AL5	R	TGTTCGTCTTCATCCTCATCC
AL6	F	ACTTGCAGTAACAAGAGAGCTA
AL6	R	CTGCTTACATCTTCTAAGTCCC
AL7	F	GCAAATCTAGTGGTGGCAAGC
AL7	R	TCCTCATCTCCGCTCTCATCTT
ChIP primers
TUB2	F	GACATCCCACCTACTGGTCTGAA
TUB2	R	CTCGCCTGAACATCTCTTGGA
ABI3-a	F	GTTTAAGAACCACCGCTTGG
ABI3-a	R	CTC CTC GTG CCG CTA GTA TC
ABI3-b	F	TCGGATCTTTTCATATGCTTTG
ABI3-b	R	GAGATTCAAAAAGAACTCTTGATAAGG
ABI3-c	F	CAAAGAAGACGCACCACCA
ABI3-c	R	TGGATCTTGTTGGAATGATTGT
ABI3-d	F	GCTGGCTCAGCTTCTGCTAT
ABI3-d	R	AAAGATGATTGTGCATGTCTACCT
ABI3-e	F	CAACCGAGCGGACAAAAG
ABI3-e	R	TGTTCCTTTGCGACTTGTTTT
DOG1-a	F	TGGAACAACAACTCGCACTC
DOG1-a	R	GTG CTT TCC GAG CAA ATA AAA
DOG1-b	F	TCTCGAGTGGATGAGTTTGC
DOG1-b	R	TCTTCATCACCGTGAGAT CG
DOG1-c	F	AACATCGACGGCTACGAATC
DOG1-c	R	GCACCGTACTGACTACCGAAC
DOG1-d	F	TCAAGCTCTCGACAAGCAAG
DOG1-d	R	AGAAATCCGCTCCTTGTACC
DOG1-e	F	TCACGTCGTGGCATTTTG
DOG1-e	R	TCG AGA CGA GAT CAT GTT GC
CRU3-a	F	GCTCTGCCCACTGGATCTAC
CRU3-a	R	CGAGAAGAGCGATGATGACA
CRU3-b	F	TCAGCAGCTTCAGAACCAAC
CRU3-b	R	TGGAAAGGTCCCTTAACACG
CHO1-a	F	CTACAGCCACCGCTTCATC
CHO1-a	R	GCTAGCGGCTATTGACTTGAG
CHO1-b	F	CTAACCACACCGTCCCTCAC
CHO1-b	R	GTAAAAAGTTCCTCCATGGTCATT
The lowercase letters in the primer sequences represent additional nucleotides to introduce
restriction sites.
